# Supplementary material for: A collection of intrinsic disorder characterizations from eukaryotic proteomes
Source: Sci Data. 2016 Jun 21;3:160045. doi: 10.1038/sdata.2016.45 (PMC4915274; doi:10.1038/sdata.2016.45)
Supplement: Supplementary file 1 [file sdata201645-isa1.zip]

Archive with 3 entries (3 files):
- i_Investigation.txt
- s_study_Schnell.txt
- a_assay_Schnell.txt
