# Supplementary material for: A collection of intrinsic disorder characterizations from eukaryotic proteomes
Source: Sci Data. 2016 Jun 21;3:160045. doi: 10.1038/sdata.2016.45 (PMC4915274; doi:10.1038/sdata.2016.45)
Supplement: Supplementary file 1 [file sdata201645-isa1.zip › i_Investigation.txt]

# Investigation File generated for Scientific Data with Investigation File Authoring Tool version 0.1.0 on 18/05/2016 - This metadata file is CC0
ONTOLOGY SOURCE REFERENCE
Term Source Name	NCBITAXON	ERO	OBI	BAO
Term Source File	http://data.bioontology.org/ontologies/NCBITAXON	http://data.bioontology.org/ontologies/ERO	http://data.bioontology.org/ontologies/OBI	http://data.bioontology.org/ontologies/BAO
Term Source Version	2015AA	2013-08-02	2014-08-18	2.0
Term Source Description	National Center for Biotechnology Information (NCBI) Organismal Classification	Eagle-I Research Resource Ontology	Ontology for Biomedical Investigations	BioAssay Ontology
INVESTIGATION
Investigation Identifier
Investigation Title
Investigation Description
Investigation Submission Date
Investigation Public Release Date
INVESTIGATION PUBLICATIONS
Investigation PubMed ID
Investigation Publication DOI
Investigation Publication Author List
Investigation Publication Title
Investigation Publication Status
Investigation Publication Status Term Accession Number
Investigation Publication Status Term Source REF
INVESTIGATION CONTACTS
Investigation Person Last Name
Investigation Person Mid Initials
Investigation Person First Name
Investigation Person Address
Investigation Person Phone
Investigation Person Fax
Investigation Person Email
Investigation Person Affiliation
Investigation Person Roles
Investigation Person Roles Term Accession Number
Investigation Person Roles Term Source REF
STUDY
Study Identifier	10.1038/sdata.2016.45
Study Title	A collection of intrinsic disorder characterizations from eukaryotic proteomes
Study Submission Date	06/01/2016
Study Public Release Date	21/06/2016
Study Description	http://www.nature.com/articles/sdata201645#abstract
Study File Name	s_study_Schnell.txt
Comment[Subject Keywords]	//;///;///
Comment[Manuscript Licence]	CC BY-4.0
Comment[Experimental Metadata Licence]	CC0
Comment[Supplementary Information File Name]	
Comment[Supplementary Information File Type]	x-zip-compressed
Comment[Supplementary Information File URL]	http://www.nature.com/articles/sdata201645#supplementary-information
Comment[Data Repository]	Dryad Digital Repository
Comment[Data Record Accession]	doi:10.5061/dryad.sm107
Comment[Data Record URI]	http://dx.doi.org/10.5061/dryad.sm107
STUDY DESIGN DESCRIPTORS
Study Design Type	computational modeling technique	species comparison design	sequence-based protein tertiary structure prediction objective
Study Design Type Term Accession Number	ERO:0001251	OBI:0001310	ERO:0100261
Study Design Type Term Source REF	ERO	OBI	ERO
STUDY PUBLICATIONS
Study PubMed ID
Study Publication DOI
Study Publication Author List
Study Publication Title
Study Publication Status
Study Publication Status Term Accession Number
Study Publication Status Term Source REF
STUDY FACTORS
Study Factor Name	species
Study Factor Type	organism
Study Factor Type Term Accession Number	OBI:0100026
Study Factor Type Term Source REF	OBI
STUDY ASSAYS
Study Assay Measurement Type	protein tertiary structure data
Study Assay Measurement Type Term Accession Number	ERO:0100373
Study Assay Measurement Type Term Source REF	ERO
Study Assay Technology Type	computational structure analysis
Study Assay Technology Type Term Accession Number	BAO:0002212
Study Assay Technology Type Term Source REF	BAO
Study Assay Technology Platform	""
Study Assay File Name	a_assay_Schnell.txt
STUDY PROTOCOLS
Study Protocol Name	Protein sequence collection and quality screening	Disorder prediction	Continuous disorder protein populations and metrics	Collection of additional physical parameters relevant to protein disorder
Study Protocol Type	selection	algorithm	prediction	comparing prediction to measurement
Study Protocol Type Term Accession Number	OBI:0001928	IAO:0000064	OBI:0302910	OBI:0001932
Study Protocol Type Term Source REF	OBI	OBI	OBI	OBI
Study Protocol Description				
Study Protocol URI	""	""	""	""
Study Protocol Version				
Study Protocol Parameters Name	""	disorder prediction algorithm	""	""
Study Protocol Parameters Name Term Accession Number	""	""	""	""
Study Protocol Parameters Name Term Source REF	""	""	""	""
Study Protocol Components Name	""	""	""	""
Study Protocol Components Type	""	""	""	""
Study Protocol Components Type Term Accession Number	""	""	""	""
Study Protocol Components Type Term Source REF	""	""	""	""
STUDY CONTACTS
Study Person Last Name	Vincent	Schnell
Study Person First Name	Michael	Santiago
Study Person Mid Initials		
Study Person Email	""	schnells@umich.edu
Study Person Phone		
Study Person Fax		
Study Person Address		
Study Person Affiliation	Department of Molecular & Integrative Physiology, University of Michigan Medical School, Ann Arbor, Michigan 48109-0622, USA	Department of Molecular & Integrative Physiology, University of Michigan Medical School, Ann Arbor, Michigan 48109-0622, USA
Study Person Roles		
Study Person Roles Term Accession Number		
Study Person Roles Term Source REF		
Comment[Study Person ORCID]		0000-0002-9477-3914
Comment[Funder]		
Comment[FundRef ID]		
Comment[Funder Term Source REF]		
Comment[Grant Identifier]		
