# Supplementary material for: A collection of intrinsic disorder characterizations from eukaryotic proteomes
Source: Sci Data. 2016 Jun 21;3:160045. doi: 10.1038/sdata.2016.45 (PMC4915274; doi:10.1038/sdata.2016.45)
Supplement: Supplementary file 1 [file sdata201645-isa1.zip › s_study_Schnell.txt]

Source Name	Characteristics[organism]	Term Source REF	Term Accession Number	Protocol REF	Sample Name	Factor Value[species]
UniProt	Arabidopsis thaliana	NCBITAXON	NCBITaxon:3702	Protein sequence collection and quality screening	UP000006548	Arabidopsis thaliana
UniProt	Caenorhabditis elegans	NCBITAXON	NCBITaxon:6239	Protein sequence collection and quality screening	UP000001940	Caenorhabditis elegans
UniProt	Chlamydomonas reinhardtii	NCBITAXON	NCBITaxon:3055	Protein sequence collection and quality screening	UP000006906	Chlamydomonas reinhardtii
UniProt	Danio rerio	NCBITAXON	NCBITaxon:7955	Protein sequence collection and quality screening	UP000000437	Danio rerio
UniProt	Dictyostelium discoideum	NCBITAXON	NCBITaxon:44689	Protein sequence collection and quality screening	UP000002195	Dictyostelium discoideum
UniProt	Drosophila melanogaster	NCBITAXON	NCBITaxon:7227	Protein sequence collection and quality screening	UP000000803	Drosophila melanogaster
UniProt	Homo sapiens	NCBITAXON	NCBITaxon:9606	Protein sequence collection and quality screening	UP000005640	Homo sapiens
UniProt	Mus musculus	NCBITAXON	NCBITaxon:10090	Protein sequence collection and quality screening	UP000000589	Mus musculus
UniProt	Saccharomyces cerevisiae	NCBITAXON	NCBITaxon:4932	Protein sequence collection and quality screening	UP000002311	Saccharomyces cerevisiae
UniProt	Zea mays	NCBITAXON	NCBITaxon:4577	Protein sequence collection and quality screening	UP000007305	Zea mays
