# Supplementary material for: A collection of intrinsic disorder characterizations from eukaryotic proteomes
Source: Sci Data. 2016 Jun 21;3:160045. doi: 10.1038/sdata.2016.45 (PMC4915274; doi:10.1038/sdata.2016.45)
Supplement: Supplementary file 1 [file sdata201645-isa1.zip › a_assay_Schnell.txt]

Sample Name	Protocol REF	Parameter Value[disorder prediction algorithm]	Protocol REF	Assay Name	Raw Data File	Comment[Data Repository]	Comment[Data Record Accession]	Comment[Data Record URI]	Protocol REF	Derived Data File	Comment[Data Repository]	Comment[Data Record Accession]	Comment[Data Record URI]	Factor Value[species]
UP000006548	Disorder prediction	IUPred-L version 1.0	Continuous disorder protein populations and metrics	UP000006548_IUPred-L	Vincent_and_Schnell_2016.db.zip	Dryad Digital Repository	doi:10.5061/dryad.sm107	http://dx.doi.org/10.5061/dryad.sm107	Collection of additional physical parameters relevant to protein disorder	Vincent_and_Schnell_2016.db.zip	Dryad Digital Repository	doi:10.5061/dryad.sm107	http://dx.doi.org/10.5061/dryad.sm107	Arabidopsis thaliana
UP000001940	Disorder prediction	IUPred-L version 1.0	Continuous disorder protein populations and metrics	UP000001940_IUPred-L	Vincent_and_Schnell_2016.db.zip	Dryad Digital Repository	doi:10.5061/dryad.sm107	http://dx.doi.org/10.5061/dryad.sm107	Collection of additional physical parameters relevant to protein disorder	Vincent_and_Schnell_2016.db.zip	Dryad Digital Repository	doi:10.5061/dryad.sm107	http://dx.doi.org/10.5061/dryad.sm107	Caenorhabditis elegans
UP000006906	Disorder prediction	IUPred-L version 1.0	Continuous disorder protein populations and metrics	UP000006906_IUPred-L	Vincent_and_Schnell_2016.db.zip	Dryad Digital Repository	doi:10.5061/dryad.sm107	http://dx.doi.org/10.5061/dryad.sm107	Collection of additional physical parameters relevant to protein disorder	Vincent_and_Schnell_2016.db.zip	Dryad Digital Repository	doi:10.5061/dryad.sm107	http://dx.doi.org/10.5061/dryad.sm107	Chlamydomonas reinhardtii
UP000000437	Disorder prediction	IUPred-L version 1.0	Continuous disorder protein populations and metrics	UP000000437_IUPred-L	Vincent_and_Schnell_2016.db.zip	Dryad Digital Repository	doi:10.5061/dryad.sm107	http://dx.doi.org/10.5061/dryad.sm107	Collection of additional physical parameters relevant to protein disorder	Vincent_and_Schnell_2016.db.zip	Dryad Digital Repository	doi:10.5061/dryad.sm107	http://dx.doi.org/10.5061/dryad.sm107	Danio rerio
UP000002195	Disorder prediction	IUPred-L version 1.0	Continuous disorder protein populations and metrics	UP000002195_IUPred-L	Vincent_and_Schnell_2016.db.zip	Dryad Digital Repository	doi:10.5061/dryad.sm107	http://dx.doi.org/10.5061/dryad.sm107	Collection of additional physical parameters relevant to protein disorder	Vincent_and_Schnell_2016.db.zip	Dryad Digital Repository	doi:10.5061/dryad.sm107	http://dx.doi.org/10.5061/dryad.sm107	Dictyostelium discoideum
UP000000803	Disorder prediction	IUPred-L version 1.0	Continuous disorder protein populations and metrics	UP000000803_IUPred-L	Vincent_and_Schnell_2016.db.zip	Dryad Digital Repository	doi:10.5061/dryad.sm107	http://dx.doi.org/10.5061/dryad.sm107	Collection of additional physical parameters relevant to protein disorder	Vincent_and_Schnell_2016.db.zip	Dryad Digital Repository	doi:10.5061/dryad.sm107	http://dx.doi.org/10.5061/dryad.sm107	Drosophila melanogaster
UP000005640	Disorder prediction	IUPred-L version 1.0	Continuous disorder protein populations and metrics	UP000005640_IUPred-L	Vincent_and_Schnell_2016.db.zip	Dryad Digital Repository	doi:10.5061/dryad.sm107	http://dx.doi.org/10.5061/dryad.sm107	Collection of additional physical parameters relevant to protein disorder	Vincent_and_Schnell_2016.db.zip	Dryad Digital Repository	doi:10.5061/dryad.sm107	http://dx.doi.org/10.5061/dryad.sm107	Homo sapiens
UP000000589	Disorder prediction	IUPred-L version 1.0	Continuous disorder protein populations and metrics	UP000000589_IUPred-L	Vincent_and_Schnell_2016.db.zip	Dryad Digital Repository	doi:10.5061/dryad.sm107	http://dx.doi.org/10.5061/dryad.sm107	Collection of additional physical parameters relevant to protein disorder	Vincent_and_Schnell_2016.db.zip	Dryad Digital Repository	doi:10.5061/dryad.sm107	http://dx.doi.org/10.5061/dryad.sm107	Mus musculus
UP000002311	Disorder prediction	IUPred-L version 1.0	Continuous disorder protein populations and metrics	UP000002311_IUPred-L	Vincent_and_Schnell_2016.db.zip	Dryad Digital Repository	doi:10.5061/dryad.sm107	http://dx.doi.org/10.5061/dryad.sm107	Collection of additional physical parameters relevant to protein disorder	Vincent_and_Schnell_2016.db.zip	Dryad Digital Repository	doi:10.5061/dryad.sm107	http://dx.doi.org/10.5061/dryad.sm107	Saccharomyces cerevisiae
UP000007305	Disorder prediction	IUPred-L version 1.0	Continuous disorder protein populations and metrics	UP000007305_IUPred-L	Vincent_and_Schnell_2016.db.zip	Dryad Digital Repository	doi:10.5061/dryad.sm107	http://dx.doi.org/10.5061/dryad.sm107	Collection of additional physical parameters relevant to protein disorder	Vincent_and_Schnell_2016.db.zip	Dryad Digital Repository	doi:10.5061/dryad.sm107	http://dx.doi.org/10.5061/dryad.sm107	Zea mays
UP000006548	Disorder prediction	DisEMBL version 1.4	Continuous disorder protein populations and metrics	UP000006548_DisEMBL	Vincent_and_Schnell_2016.db.zip	Dryad Digital Repository	doi:10.5061/dryad.sm107	http://dx.doi.org/10.5061/dryad.sm107	Collection of additional physical parameters relevant to protein disorder	Vincent_and_Schnell_2016.db.zip	Dryad Digital Repository	doi:10.5061/dryad.sm107	http://dx.doi.org/10.5061/dryad.sm107	Arabidopsis thaliana
UP000001940	Disorder prediction	DisEMBL version 1.4	Continuous disorder protein populations and metrics	UP000001940_DisEMBL	Vincent_and_Schnell_2016.db.zip	Dryad Digital Repository	doi:10.5061/dryad.sm107	http://dx.doi.org/10.5061/dryad.sm107	Collection of additional physical parameters relevant to protein disorder	Vincent_and_Schnell_2016.db.zip	Dryad Digital Repository	doi:10.5061/dryad.sm107	http://dx.doi.org/10.5061/dryad.sm107	Caenorhabditis elegans
UP000006906	Disorder prediction	DisEMBL version 1.4	Continuous disorder protein populations and metrics	UP000006906_DisEMBL	Vincent_and_Schnell_2016.db.zip	Dryad Digital Repository	doi:10.5061/dryad.sm107	http://dx.doi.org/10.5061/dryad.sm107	Collection of additional physical parameters relevant to protein disorder	Vincent_and_Schnell_2016.db.zip	Dryad Digital Repository	doi:10.5061/dryad.sm107	http://dx.doi.org/10.5061/dryad.sm107	Chlamydomonas reinhardtii
UP000000437	Disorder prediction	DisEMBL version 1.4	Continuous disorder protein populations and metrics	UP000000437_DisEMBL	Vincent_and_Schnell_2016.db.zip	Dryad Digital Repository	doi:10.5061/dryad.sm107	http://dx.doi.org/10.5061/dryad.sm107	Collection of additional physical parameters relevant to protein disorder	Vincent_and_Schnell_2016.db.zip	Dryad Digital Repository	doi:10.5061/dryad.sm107	http://dx.doi.org/10.5061/dryad.sm107	Danio rerio
UP000002195	Disorder prediction	DisEMBL version 1.4	Continuous disorder protein populations and metrics	UP000002195_DisEMBL	Vincent_and_Schnell_2016.db.zip	Dryad Digital Repository	doi:10.5061/dryad.sm107	http://dx.doi.org/10.5061/dryad.sm107	Collection of additional physical parameters relevant to protein disorder	Vincent_and_Schnell_2016.db.zip	Dryad Digital Repository	doi:10.5061/dryad.sm107	http://dx.doi.org/10.5061/dryad.sm107	Dictyostelium discoideum
UP000000803	Disorder prediction	DisEMBL version 1.4	Continuous disorder protein populations and metrics	UP000000803_DisEMBL	Vincent_and_Schnell_2016.db.zip	Dryad Digital Repository	doi:10.5061/dryad.sm107	http://dx.doi.org/10.5061/dryad.sm107	Collection of additional physical parameters relevant to protein disorder	Vincent_and_Schnell_2016.db.zip	Dryad Digital Repository	doi:10.5061/dryad.sm107	http://dx.doi.org/10.5061/dryad.sm107	Drosophila melanogaster
UP000005640	Disorder prediction	DisEMBL version 1.4	Continuous disorder protein populations and metrics	UP000005640_DisEMBL	Vincent_and_Schnell_2016.db.zip	Dryad Digital Repository	doi:10.5061/dryad.sm107	http://dx.doi.org/10.5061/dryad.sm107	Collection of additional physical parameters relevant to protein disorder	Vincent_and_Schnell_2016.db.zip	Dryad Digital Repository	doi:10.5061/dryad.sm107	http://dx.doi.org/10.5061/dryad.sm107	Homo sapiens
UP000000589	Disorder prediction	DisEMBL version 1.4	Continuous disorder protein populations and metrics	UP000000589_DisEMBL	Vincent_and_Schnell_2016.db.zip	Dryad Digital Repository	doi:10.5061/dryad.sm107	http://dx.doi.org/10.5061/dryad.sm107	Collection of additional physical parameters relevant to protein disorder	Vincent_and_Schnell_2016.db.zip	Dryad Digital Repository	doi:10.5061/dryad.sm107	http://dx.doi.org/10.5061/dryad.sm107	Mus musculus
UP000002311	Disorder prediction	DisEMBL version 1.4	Continuous disorder protein populations and metrics	UP000002311_DisEMBL	Vincent_and_Schnell_2016.db.zip	Dryad Digital Repository	doi:10.5061/dryad.sm107	http://dx.doi.org/10.5061/dryad.sm107	Collection of additional physical parameters relevant to protein disorder	Vincent_and_Schnell_2016.db.zip	Dryad Digital Repository	doi:10.5061/dryad.sm107	http://dx.doi.org/10.5061/dryad.sm107	Saccharomyces cerevisiae
UP000007305	Disorder prediction	DisEMBL version 1.4	Continuous disorder protein populations and metrics	UP000007305_DisEMBL	Vincent_and_Schnell_2016.db.zip	Dryad Digital Repository	doi:10.5061/dryad.sm107	http://dx.doi.org/10.5061/dryad.sm107	Collection of additional physical parameters relevant to protein disorder	Vincent_and_Schnell_2016.db.zip	Dryad Digital Repository	doi:10.5061/dryad.sm107	http://dx.doi.org/10.5061/dryad.sm107	Zea mays
